# Supplementary material for: Early Secretory Pathway-Associated Proteins SsEmp24 and SsErv25 Are Involved in Morphogenesis and Pathogenicity in a Filamentous Phytopathogenic Fungus
Source: mBio. 2021 Dec 21;12(6):e03173-21. doi: 10.1128/mBio.03173-21 (PMC8689567; doi:10.1128/mBio.03173-21)
Supplement: TABLE S1 [file mbio.03173-21-st001.xlsx]

## Sheet: Sheet1
TABLE S1 The informations including accession numbers and abbreviation of genes and proteins in this study.
Name	Accession number	Specie
SsEmp24	XM_001592438.1	Sclerotinia sclerotiorum
SsErv25	XM_001588822.1	Sclerotinia sclerotiorum
SsEmp24	XP_001592488.1	Sclerotinia sclerotiorum
SsErv25	XP_001588872.1	Sclerotinia sclerotiorum
SsErp1	APA05570.1	Sclerotinia sclerotiorum
SsErp3	XP_001595730.1	Sclerotinia sclerotiorum
Emp24p/ScEmp24p	NP_011315.3	Saccharomyces cerevisiae
Erv25p/ScErv25p	NP_013701.1	Saccharomyces cerevisiae
Erp1p/ ScErp1p	NP_009402.1	Saccharomyces cerevisiae
Erp2p/ScErp2p	NP_009395.1	Saccharomyces cerevisiae
Erp3p/ScErp3p	NP_010266.1	Saccharomyces cerevisiae
Erp4p/ScErp4p	NP_014659.1	Saccharomyces cerevisiae
Erp5p/ ScErp5p	NP_011978.1	Saccharomyces cerevisiae
Erp6p/ ScErp6p	NP_011513.1	Saccharomyces cerevisiae
CaEmp24p	XP_713514.1	Candida albicans
CaErv25p	XP_713514.1	Candida albicans
CaErp3p	XP_714917.1	Candida albicans
CaErp5p	XP_019330693.1	Candida albicans
SpEmp24	NP_588020.1	Schizosaccharomyces pombe
SpErv25	NP_593403.1	Schizosaccharomyces pombe
SpErp2/3/4	NP_001342850.1	Schizosaccharomyces pombe
SpErp5/Erp6	NP_595791.1	Schizosaccharomyces pombe
RsEmp24	CAE6448425.1	Rhizoctonia solani
RsErv25	QRW19331.1	Rhizoctonia solani
RsErp1	QRW16958.1	Rhizoctonia solani
RsErp3	QRW22718.1	Rhizoctonia solani
AnEmp24	XP_658758.1	Aspergillus nidulans
AnErv25	XP_661769.1	Aspergillus nidulans
AnErp1	XP_662050.1	Aspergillus nidulans
AnErp3	XP_681463.1	Aspergillus nidulans
PoEmp24	XP_003713534.1	Pyricularia oryzae / Magnaporthe oryzae
PoErv25	XP_003715192.1	Pyricularia oryzae / Magnaporthe oryzae
PoErp1	XP_003715051.1	Pyricularia oryzae / Magnaporthe oryzae
PoErp3	XP_003711375.1	Pyricularia oryzae / Magnaporthe oryzae
FgEmp24	XP_011316766.1	Fusarium graminearum
FgErv25	XP_011319077.1	Fusarium graminearum
FgErp1	XP_011318998.1	Fusarium graminearum
FgErp3	XP_011324739.1	Fusarium graminearum
BcEmp24	XP_024551830.1	Botrytis cinerea
BcErv25	XP_001549473.1	Botrytis cinerea
BcErp1	XP_001545203.1	Botrytis cinerea
BcErp3	XP_001554064.1	Botrytis cinerea
HsTMED1	NP_006849.1	Homo sapiens
HsTMED2	NP_006806.1	Homo sapiens
HsTMED3	NP_031390.1	Homo sapiens
HsTMED4	NP_872353.2	Homo sapiens
HsTMED5	NP_057124.3	Homo sapiens
HsTMED6	NP_653277.2	Homo sapiens
HsTMED7	NP_861974.1	Homo sapiens
HsTMED9	NP_059980.2	Homo sapiens
HsTMED10	NP_006818.3	Homo sapiens
MmTmed1	NP_034874.2	Mus musculus
MmTmed2	NP_062744.1	Mus musculus
MmTmed3	NP_079636.2	Mus musculus
MmTmed4	NP_598781.1	Mus musculus
MmTmed5	NP_083152.1	Mus musculus
MmTmed6	NP_079734.1	Mus musculus
MmTmed7	NP_079974.1	Mus musculus
MmTmed9	NP_080487.2	Mus musculus
MmTmed10	NP_081051.1	Mus musculus
MmTmed11	NP_080385.2	Mus musculus
Dmp24-1	NP_572754.1	Drosophila melanogaster
Dmp24-2	NP_788617.1	Drosophila melanogaster
DmCG9308	NP_611629.1	Drosophila melanogaster
DmCG31787	NP_724105.1	Drosophila melanogaster
DmCHOp24	NP_572165.1	Drosophila melanogaster
Dmbai	NP_651323.3	Drosophila melanogaster
Dmeca	NP_788616.1	Drosophila melanogaster
Dmloj	NP_648027.3	Drosophila melanogaster
Dmopm	NP_572994.1	Drosophila melanogaster
Cetmed-1	NP_502288.1	Caenorhabditis elegans
Cetmed-3	NP_491892.1	Caenorhabditis elegans
Cetmed-4	NP_507861.1	Caenorhabditis elegans
Cetmed-10	NP_505879.1	Caenorhabditis elegans
Cetmed-12	NP_508054.1	Caenorhabditis elegans
Cetmed-13	NP_741426.2	Caenorhabditis elegans
CeC26C6.9	NP_001021011.1	Caenorhabditis elegans
Cesel-9	NP_001370673.1	Caenorhabditis elegans
Atp24beta2	NP_187425.1	Caenorhabditis elegans
Atp24beta3	NP_188924.3	Arabidopsis thaliana
Atp24δ3	NP_172429.1	Arabidopsis thaliana
Atp24δ4	NP_176075.1	Arabidopsis thaliana
Atp24δ5	NP_173608.1	Arabidopsis thaliana
Atp24δ6	NP_187689.2	Arabidopsis thaliana
Atp24δ7	NP_172854.1	Arabidopsis thaliana
Atp24δ8	NP_178428.3	Arabidopsis thaliana
Atp24δ9	NP_564256.1	Arabidopsis thaliana
Atp24δ10	NP_177105.2	Arabidopsis thaliana
Atp24δ11	NP_189550.2	Arabidopsis thaliana
Atp24δ12	NP_178404.1	Arabidopsis thaliana
