# Supplementary material for: Early Secretory Pathway-Associated Proteins SsEmp24 and SsErv25 Are Involved in Morphogenesis and Pathogenicity in a Filamentous Phytopathogenic Fungus
Source: mBio. 2021 Dec 21;12(6):e03173-21. doi: 10.1128/mBio.03173-21 (PMC8689567; doi:10.1128/mBio.03173-21)
Supplement: TABLE S3 [file mbio.03173-21-st003.xlsx]

## Sheet: Sheet1
TABLE S3. The detailed information of secretory proteome that detected in wildtype strain Sunf-M and two knock-out mutants ΔSsEmp24 and ΔSsErv25.
Protein ID	Gene Symbol	Classification	WT_1_Abundance	WT_2_Abundance	24KO_1_Abundance	24KO_2_Abundance	24KO_3_Abundance	25KO_1_Abundance	25KO_2_Abundance	25KO_3_Abundance	log2(fold change) value in 24KO:WT	pValue in 24KO:WT	FDR in 24KO:WT	log2(fold change) value in 25KO:WT	pValue in 25KO:WT	FDR in 25KO:WT
A0A1D9PR87	sscle_01g000050	Secreted protein	19634.9	40068.3	3964	5599.31	5689.23	3963.91	22739.9	1842.34	-4.10251	0.0290998	0.0552815	-4.02375	0.0134462	0.0431692
A0A1D9PRA8	sscle_01g000250	Secreted protein	184864	224334	38915	7240.59	28767.1	4359.41	8097.77	29747.6	-4.47902	0.000644245	0.00280707	-5.81496	0.000115667	0.000910415
A0A1D9PRX3	sscle_01g001860	GPI-anchored protein	12740.1	31614.8	3713	45721.2	19105.1	5794.06	802.118	4904.45	-1.57492	0.365003	0.447541	-4.40808	0.00985972	0.0338841
A0A1D9PS96	sscle_01g003370	GPI-anchored protein	57736.5	42446.9	4976	5759.94	9677.58	792.33	9393.14	16181.2	-4.47273	0.0110924	0.0265348	-4.57097	0.00507508	0.0203003
A0A1D9PS98	sscle_01g002960	Other protein	704876	744759	98710	213397	286598	731875	263413	509832	-3.49043	0.000169469	0.00100855	-2.47433	0.0286266	0.0751827
A0A1D9PSL4	sscle_01g002820	Other protein	252211	280837	5005	11028.7	129764	31955.3	8658.11	36385.5	-4.28178	0.00177994	0.00668161	-5.28239	7.21653e-05	0.000730611
A0A1D9PSN2	sscle_01g004400	Secreted protein	4.56787e+07	5.03179e+07	32447891	2.70549e+07	3.35302e+07	3.68363e+08	1004821911	8.24371e+08	-2.14193	0.00778807	0.0205405	1.8084	0.0292902	0.07603
A0A1D9PSZ6	sscle_01g005870	Secreted protein	53948.6	43853.9	70240	270243	140362	29944.3	67945.9	23244.7	0.127061	0.972172	0.976172	-2.47545	0.0676662	0.14483
A0A1D9PT09	sscle_01g004220	Membrane protein	262631	309319	756914	488725	441362	1.19244e+06	1.43635e+06	1.27952e+06	-0.46666	0.596448	0.673766	0.124222	0.951624	0.988069
A0A1D9PT34	sscle_01g002030	Membrane protein	96921.7	108405	4735474	94016.5	2.44076e+06	106211	22494.3	111042	3.18249	0.0275855	0.0529988	-2.25627	0.0705689	0.149729
A0A1D9PT68	sscle_01g004820	Secreted protein	1.92561e+06	3.25816e+06	15490333	1.51736e+06	629199	2.13649e+06	3.46644e+06	2.99966e+06	-0.0376576	0.931175	0.93887	-1.93858	0.0531115	0.118892
A0A1D9PT97	sscle_01g007050	Secreted protein	379628	125712	19823	124119	32649.1	1.22764e+07	64596.1	104308	-3.67733	0.00354067	0.0113674	2.18426	0.26297	0.419626
A0A1D9PTG6	sscle_01g003330	Secreted protein	2.49894e+07	1.61061e+07	17648699	5.0484e+06	5.66036e+06	6.10544e+07	2.6662e+07	1.35093e+07	-2.48003	0.0077899	0.0205405	-1.286	0.139679	0.256253
A0A1D9PTT5	sscle_01g008460	Secreted protein	61767.6	129319	522278	331300	258432	83380	210590	130506	0.5336	0.666165	0.735494	-1.5799	0.170524	0.296532
A0A1D9PU05	sscle_01g009200	Secreted protein	4.2084e+06	2.81029e+06	1537397	4.05387e+06	984668	2.25047e+07	3.40162e+07	2.63622e+07	-2.18671	0.0193353	0.0410245	0.881538	0.335631	0.48458
A0A1D9PU21	sscle_01g009880	GPI-anchored protein	17181.9	25607.8	971077	758244	2.47516e+06	18799.9	558772	509404	4.40539	0.000292471	0.00151211	1.9221	0.220572	0.363646
A0A1D9PU30	sscle_01g008990	Secreted protein	1.07734e+06	1.94069e+06	1356386	1.42854e+06	3.66573e+06	416809	1.2585e+06	193194	-1.12045	0.215727	0.297387	-3.55356	0.00204539	0.00998149
A0A1D9PU62	sscle_01g010410	GPI-anchored protein	672248	444935	13281599	6.71628e+06	8.21756e+06	2.89357e+07	8.63859e+06	2.30038e+07	2.62927	0.0107845	0.0263509	3.24886	0.00595118	0.0223398
A0A1D9PUB5	sscle_01g006130	Secreted protein	1.30279e+08	7.93935e+07	29819162	2.97478e+07	3.23311e+07	2.00029e+08	577238689	2.42529e+08	-3.29876	3.62025e-05	0.000294447	-0.506612	0.47772	0.628087
A0A1D9PUH9	sscle_01g011550	Secreted protein	225639	171917	1229722	1.56974e+06	1.65119e+06	976921	308762	43419.3	1.35065	0.159654	0.230506	-0.825428	0.497347	0.642078
A0A1D9PUJ2	sscle_02g011710	Other protein	4.87171e+06	3.97626e+06	996498	4.50414e+06	2.28233e+06	5.18766e+06	382536	617812	-2.3643	0.00825333	0.0213687	-2.98052	0.0137173	0.0434678
A0A1D9PUP4	sscle_01g011560	Secreted protein	84827.3	63426.6	3115794	2.94826e+06	4.95636e+06	2.11118e+06	1.29715e+06	3.48019e+06	4.06253	0.000230867	0.00128026	3.0001	0.0250477	0.0694504
A0A1D9PUX1	sscle_02g011890	GPI-anchored protein	194716	81604.1	4911	9527.47	7004.26	25887	1592.42	4972.76	-5.83423	6.3914e-05	0.000472576	-5.55153	0.00034509	0.00215903
A0A1D9PV91	sscle_02g013870	Membrane protein	193615	429319	70376	12764.7	19966	251137	3415.65	77029.2	-4.50724	0.000425047	0.00194447	-3.33859	0.0240503	0.0682357
A0A1D9PVC7	sscle_01g010130	Other protein	54900.2	63114.2	520199	280775	383415	355674	1.79279e+06	3.00032e+06	1.2797	0.302639	0.384603	2.81248	0.0442562	0.101873
A0A1D9PVF7	sscle_01g010430	GPI-anchored protein	125819	94767.4	133189	295189	1.31621e+06	74152.3	2.23717e+06	1.77298e+06	0.637126	0.630108	0.702039	1.43725	0.323961	0.475588
A0A1D9PVG0	sscle_02g014060	Secreted protein	635958	1.33112e+06	4166289	4.7702e+06	6.8616e+06	1.28422e+07	82590.8	9.73981e+06	0.854143	0.360251	0.443945	1.10168	0.493047	0.639912
A0A1D9PVK7	sscle_02g014090	Secreted protein	171320	202110	3276932	23369.2	395707	3.42882e+06	6.77082e+06	8.22654e+06	1.48755	0.339814	0.423033	2.97692	0.0154076	0.0475879
A0A1D9PVM2	sscle_02g015110	GPI-anchored protein	3.25536e+06	2.29492e+06	779431	453939	1.45482e+06	2.19823e+06	274006	2.6822e+06	-3.22269	0.000427465	0.00194447	-2.56581	0.0286557	0.0751827
A0A1D9PVP0	sscle_02g015440	GPI-anchored protein	183799	146829	0	0	4242.7	687.936	0	0	-8.75451	0.00290498	0.00984466	-11.3612	7.0581e-05	0.000730611
A0A1D9PVP6	sscle_02g015580	Secreted protein	879350	901631	6528864	3.49436e+06	4.22712e+06	9.09733e+06	5.67509e+07	3.28117e+07	0.967067	0.323499	0.406875	3.00012	0.00585528	0.0223233
A0A1D9PVR4	sscle_01g011530	Secreted protein	1.05598e+06	1.15149e+06	5983826	8.37734e+06	2.81376e+06	1.26633e+07	4.24876e+06	1.30346e+07	0.915689	0.359048	0.443945	1.25372	0.263126	0.419626
A0A1D9PVV7	sscle_02g016140	Secreted protein	323486	313564	1047081	1.26643e+06	303072	993091	1.96072e+06	2.92363e+06	0.0274346	0.985191	0.985191	0.578773	0.651842	0.767303
A0A1D9PVX0	sscle_02g016350	GPI-anchored protein	4.91841e+07	3.80058e+07	1158244689	1329234655	1300879949	3.30851e+08	9.1429e+08	7.44028e+08	3.32803	0.000331854	0.00161945	1.79961	0.0302427	0.0761716
A0A1D9PVX5	sscle_02g016100	GPI-anchored protein	36328.3	60449.7	13231	4131.01	23165.3	747931	22448.3	94198.9	-3.41949	0.047827	0.0840119	0.719739	0.689884	0.794018
A0A1D9PVX9	sscle_02g016170	Secreted protein	247696	276602	61942	122666	131144	3132.88	101050	1428.58	-2.91238	0.00601159	0.0164812	-5.40952	0.000696955	0.00386493
A0A1D9PW06	sscle_02g016510	GPI-anchored protein	19120.9	41108.8	411027	3.5695e+06	1.16209e+06	214483	332078	397175	4.23988	0.000907625	0.00369101	1.3358	0.32139	0.475588
A0A1D9PW50	sscle_02g015520	Membrane protein	9068.14	12904	302564	909842	6523.24	209348	2996.24	2266.19	3.75044	0.0356832	0.065464	0.853709	0.721675	0.819017
A0A1D9PW92	sscle_02g015920	GPI-anchored protein	72529.7	37718	122881	69592.9	87114.7	26620	24553.9	19743.2	-0.706591	0.574488	0.655023	-3.27725	0.0195572	0.0568091
A0A1D9PWG9	sscle_02g017190	Secreted protein	1.89832e+06	2.45797e+06	1601825	1.88929e+06	1.67175e+06	1.75461e+08	4.29219e+07	9.80031e+07	-1.8575	0.0317417	0.0590701	3.67853	0.000720504	0.00390674
A0A1D9PWJ0	sscle_02g016920	Secreted protein	377207	593347	506676	839220	384834	3.79728e+06	2.15331e+06	1.36543e+06	-1.2468	0.169296	0.242989	0.31404	0.822446	0.895879
A0A1D9PWQ9	sscle_02g019040	Secreted protein	1.31719e+06	1.38891e+06	1931480	869680	724126	428747	4.83177e+06	4.93949e+06	-1.59124	0.0979327	0.155166	-0.805118	0.458289	0.617804
A0A1D9PWR4	sscle_02g019350	Secreted protein	385016	554222	38031	18982.9	222611	2433.24	9577.11	5806.92	-4.07289	0.000299931	0.00151211	-8.4777	2.68919e-09	1.64041e-07
A0A1D9PWS7	sscle_02g019170	GPI-anchored protein	23423.4	26388.3	39340	249730	10233.9	26942.9	90175.5	5479.32	0.484432	0.86153	0.894295	-1.61307	0.261379	0.419626
A0A1D9PWX6	sscle_02g019600	Secreted protein	173587	67244.8	2069500	2.73492e+06	642334	1.09605e+06	572144	588660	2.47418	0.0319559	0.0590701	0.645495	0.643442	0.767303
A0A1D9PWZ2	sscle_02g015930	Membrane protein	5077.08	3448.76	46988	36895.9	16950.9	1425.74	22259.5	1190.56	1.56421	0.472055	0.561861	-1.50605	0.325505	0.475588
A0A1D9PX25	sscle_02g018820	Secreted protein	63886	80584.6	15469	160557	74320	2.43618e+06	127614	5767.18	-1.41544	0.269336	0.353322	1.69733	0.384685	0.533314
A0A1D9PX51	sscle_02g016530	Secreted protein	99829.6	229946	8072	8369.1	7142.69	9441.07	4312.92	6788.67	-5.88269	1.79063e-05	0.000174765	-6.54838	6.45493e-06	9.84378e-05
A0A1D9PX55	sscle_02g019490	Secreted protein	2.04805e+06	1.75097e+06	64320	43539.3	87529.1	59639.6	39431	58145.5	-6.41254	9.08707e-10	3.69541e-08	-7.17011	2.04518e-08	6.2378e-07
A0A1D9PX65	sscle_02g020060	Secreted protein	186948	219058	19655	65462.9	601015	111520	309013	50260.6	-1.65227	0.184185	0.258283	-2.63802	0.024514	0.0687519
A0A1D9PXC8	sscle_02g020660	GPI-anchored protein	14857.6	24346.4	4888	5192.59	4476.29	718.39	1598.12	14608.9	-3.51641	0.0517742	0.0888909	-3.68513	0.0297581	0.0761716
A0A1D9PXL2	sscle_02g022040	GPI-anchored protein	72335.7	99546.5	5288	0	4539.45	8224.24	0	0	-6.16604	0.00963092	0.0244786	-6.80731	0.0168839	0.0508601
A0A1D9PXM3	sscle_02g021660	Other protein	28565.7	143754	3741	6635.15	0	2576.2	0	1061.88	-6.04396	0.0129456	0.0303723	-7.98787	0.000515635	0.00299559
A0A1D9PY15	sscle_03g023780	Secreted protein	101283	159751	66644	90621.7	239313	4142.38	6225.6	63149.8	-1.64461	0.157647	0.229939	-4.29915	0.00388081	0.0163262
A0A1D9PYA2	sscle_03g024470	Secreted protein	17200.5	36789	36790	23566.9	21759.4	38550.2	215746	161008	-1.41913	0.378155	0.461349	0.196397	0.942557	0.987056
A0A1D9PYC3	sscle_03g024510	Membrane protein	3.98347e+06	2.75792e+06	4309726	476227	1.82672e+06	1.83574e+07	1.64112e+07	1.67303e+07	-1.97942	0.0526326	0.089183	0.313223	0.765898	0.849451
A0A1D9PYI4	sscle_03g024860	Membrane protein	29347.9	37618.5	5675	21951.4	142690	11643.3	2111.63	7682.56	-1.04625	0.519856	0.606913	-4.12583	0.00927036	0.0327821
A0A1D9PYM3	sscle_03g024790	Other protein	1.42174e+07	4.86256e+06	13188961	3.21516e+07	8.84586e+06	2.21637e+08	1.48702e+08	1.11541e+08	-0.590019	0.499641	0.586118	2.04046	0.0309947	0.0763911
A0A1D9PYR0	sscle_03g025560	GPI-anchored protein	180215	192338	3802	0	0	850.977	888.406	1024.93	-8.37632	0.00383477	0.0121518	-9.66911	1.94294e-09	1.58026e-07
A0A1D9PYT3	sscle_03g025390	Secreted protein	42658.6	49965.2	0	4016.72	5176.2	4149.96	3829.58	4340.1	-5.65172	0.0238233	0.0468781	-5.52321	0.000366516	0.00223575
A0A1D9PYT5	sscle_03g024820	GPI-anchored protein	6.4991e+07	1.13153e+08	24619491	3.0599e+07	2.35543e+07	1563200940	7.33495e+08	3.15937e+08	-3.27024	4.65422e-05	0.000354884	1.28315	0.176139	0.300545
A0A1D9PYW1	sscle_03g026500	Secreted protein	104170	70156.1	26439	139604	15670.5	8620.28	43308.5	16164.7	-2.05435	0.129508	0.19474	-4.1961	0.00274227	0.0126248
A0A1D9PYX2	sscle_03g026510	Secreted protein	4.29545e+07	9.72856e+07	5795502	6.31203e+06	6.9049e+06	1.17551e+08	2.1221e+08	3.19326e+08	-4.99541	5.25759e-09	1.83265e-07	-0.407009	0.593661	0.742837
A0A1D9PZ02	sscle_03g025520	Other protein	10047.4	72970.8	2564803	5.21915e+06	3.34504e+06	232910	1.38637e+07	142938	4.94301	0.000136326	0.000899017	4.31823	0.0258736	0.0701463
A0A1D9PZ05	sscle_03g026560	Secreted protein	78070.9	53988.1	5315	9468.78	9831.58	34571.7	30161.5	33706.2	-4.5936	0.0098422	0.0247577	-3.036	0.0266353	0.0714178
A0A1D9PZ10	sscle_03g025620	Secreted protein	261210	236617	78088	111460	234091	45872.7	5215.88	21345.8	-2.46117	0.0208991	0.042852	-5.24914	0.000167524	0.00116995
A0A1D9PZ20	sscle_03g027250	Secreted protein	128954	115775	20130	18952	11202.8	1955.56	3958.9	6079.75	-4.32112	0.00161808	0.00616891	-6.97647	1.85615e-06	3.48384e-05
A0A1D9PZ42	sscle_03g026960	Secreted protein	2.02322e+06	1.40027e+06	1659911	1.30436e+06	1.08549e+06	9.54603e+06	2.78749e+07	988858	-1.80613	0.0515205	0.0888909	0.579602	0.654094	0.767303
A0A1D9PZB3	sscle_03g027970	Secreted protein	214004	461806	4907	5006.22	4679.6	880.1	1089.89	797.644	-7.62192	7.21942e-09	1.95726e-07	-10.598	1.44486e-11	3.52547e-09
A0A1D9PZD7	sscle_03g028450	Secreted protein	72667.8	122213	4272	3265.06	4766.12	12283.8	2873.66	5211.86	-6.08755	0.000228982	0.00128026	-5.76331	0.000218493	0.0014809
A0A1D9PZG4	sscle_03g028510	Secreted protein	7.61475e+06	9.06031e+06	29633083	1.98057e+07	4.06633e+07	4.26885e+06	3.74124e+07	9.73638e+06	0.303698	0.752025	0.808344	-1.28099	0.156746	0.283303
A0A1D9PZH8	sscle_03g028610	Other protein	458059	427021	185699	169880	122509	24875	975657	22463.4	-2.9412	0.00233499	0.00825708	-2.88726	0.0393437	0.09312
A0A1D9PZS9	sscle_03g029740	Membrane protein	173191	344540	274698	1.42104e+06	1.37738e+06	1.58548e+06	1.24806e+06	408243	0.331543	0.776973	0.820699	-0.0109733	0.950327	0.988069
A0A1D9PZX1	sscle_03g030110	Secreted protein	627721	548467	400375	82371	539382	7.2083e+06	6.64276e+06	3.63468e+06	-2.32785	0.0191726	0.0410245	1.23511	0.289974	0.444992
A0A1D9Q026	sscle_03g030980	Secreted protein	402.97	335.859	0	3045.74	2903.45	1259.11	876.803	751.457	0.716693	0.875685	0.90155	-0.653675	0.638291	0.767303
A0A1D9Q068	sscle_03g030970	Other protein	47313.9	50675.6	0	5676.53	0	666.658	721.105	0	-6.25688	0.0520959	0.0888909	-8.89431	0.000129081	0.000984243
A0A1D9Q095	sscle_03g030020	Other protein	429470	374631	66043	8829.36	48703.7	5214.24	33689.2	15508.2	-4.72937	0.000101792	0.000730504	-6.70991	1.69112e-06	3.43861e-05
A0A1D9Q0A3	sscle_03g031540	Secreted protein	2.77916e+06	2.32375e+06	161274762	1.57076e+08	1.28854e+08	3.9929e+07	2.14052e+07	1.70903e+07	4.37977	6.46056e-06	7.88188e-05	1.35137	0.170455	0.296532
A0A1D9Q0I8	sscle_04g032340	GPI-anchored protein	7.71585e+06	1.14041e+07	28483776	3.67882e+06	2.81095e+07	7.54545e+06	1.43193e+08	1.39757e+08	-0.41332	0.641265	0.711221	1.19483	0.279847	0.434922
A0A1D9Q0T0	sscle_03g029230	Other protein	738669	2.20076e+06	31132178	8.23738e+06	2.46137e+07	2.78344e+07	1.1244e+08	9.16649e+06	2.40597	0.0267194	0.0521562	2.74747	0.0181722	0.0534218
A0A1D9Q141	sscle_04g034070	GPI-anchored protein	176219	265520	0	0	0	26329.2	12045.5	28515.2	-16.9716	5.35901e-19	1.3076e-16	-5.25162	0.000167821	0.00116995
A0A1D9Q160	sscle_03g030530	GPI-anchored protein	2.2315e+06	2.02351e+06	6645272	3.10142e+06	5.68766e+07	9.82439e+06	3.11711e+06	696656	1.60347	0.17432	0.247291	-0.882745	0.425325	0.579773
A0A1D9Q190	sscle_04g034810	GPI-anchored protein	7921.05	6926.6	1368147	22114.1	3.73638e+06	52874.9	58268.4	342703	6.1899	0.000400548	0.00191635	2.43345	0.164081	0.292231
A0A1D9Q1C7	sscle_04g033820	Secreted protein	4048.61	5353.56	12546	11926.6	785518	781.957	13441.1	29273.5	3.98164	0.0533586	0.0897897	-0.394957	0.754608	0.844607
A0A1D9Q1I3	sscle_04g035640	GPI-anchored protein	722967	805588	128608005	2.854e+07	9.92607e+06	7.34529e+07	1.30874e+08	2.22894e+08	4.92046	0.000303661	0.00151211	5.51814	7.36576e-07	1.79725e-05
A0A1D9Q1J1	sscle_04g035880	Secreted protein	131228	173274	9004	168644	10159.5	33850.4	10621	64966.8	-2.84189	0.0477154	0.0840119	-3.95555	0.00363691	0.0158466
A0A1D9Q1J4	sscle_04g035910	Secreted protein	420571	511093	3632643	2.26454e+06	6.05223e+06	2.89537e+06	3.05009e+06	1.02089e+07	1.52408	0.137868	0.203878	1.58116	0.207027	0.345991
A0A1D9Q1M3	sscle_04g035020	Secreted protein	5355.18	6977.46	0	0	2501.15	271572	963.091	1656.3	-4.7874	0.121697	0.185481	2.04581	0.389305	0.536669
A0A1D9Q1Z0	sscle_04g037140	Secreted protein	31114.9	40628.6	28457	43709.2	7987.94	94542.8	20163.1	34511.6	-1.86418	0.268109	0.353322	-1.44768	0.29332	0.447312
A0A1D9Q232	sscle_04g037640	Membrane protein	680574	2.20182e+06	1368206	491393	1.39768e+06	6.3826e+06	779781	272385	-1.90172	0.0514051	0.0888909	-1.11474	0.370232	0.51621
A0A1D9Q293	sscle_04g037220	Secreted protein	1.09959e+06	1.87166e+06	29292403	1.16859e+07	1.44588e+07	6.41441e+06	2.41273e+07	1.16095e+07	2.23002	0.030264	0.0568031	1.03977	0.329333	0.478317
A0A1D9Q2A2	sscle_04g034530	Other protein	129615	104260	41006	62624.1	42142.4	6726.42	1160.98	1412.26	-2.79113	0.0292267	0.0552815	-7.15112	2.26823e-05	0.000263547
A0A1D9Q2P5	sscle_04g035930	Secreted protein	52607.2	81911.3	9083	42999.8	8965.56	29233.2	3017.12	15837.7	-3.26399	0.046271	0.0830157	-3.94348	0.0111324	0.0367069
A0A1D9Q2Q5	sscle_04g039460	GPI-anchored protein	1.21118e+07	8.77109e+06	3247395	3.22992e+06	9.94597e+06	4.87645e+06	2.11716e+07	8.32684e+06	-2.58577	0.00300029	0.00989284	-2.1048	0.0173515	0.0516314
A0A1D9Q331	sscle_04g040020	GPI-anchored protein	4.87321e+06	4.002e+06	15830036	6.25645e+06	1.0363e+07	2.50548e+07	2.50867e+07	7.09526e+06	-0.157756	0.831371	0.87062	-0.00941205	0.957748	0.988085
A0A1D9Q372	sscle_05g041650	Secreted protein	111699	76914.9	18924	11168.8	9451.78	6201.8	12851.4	46365.8	-4.26537	0.00488429	0.0141877	-4.06937	0.00613652	0.0226865
A0A1D9Q385	sscle_05g041810	Secreted protein	9.52483e+06	1.24687e+07	17500127	8.62135e+06	1.08625e+07	3.88033e+07	1.26873e+08	5.76211e+07	-1.27476	0.130093	0.19474	0.558488	0.518105	0.665356
A0A1D9Q3E0	sscle_05g042270	GPI-anchored protein	920692	806549	5271043	1.4079e+07	2.52557e+07	1.98824e+07	2.32505e+07	3.15135e+06	2.42587	0.0152809	0.0335904	2.00176	0.0895044	0.185077
A0A1D9Q3U3	sscle_05g042520	GPI-anchored protein	1.12881e+06	1.57405e+06	822916	460590	1.26358e+06	2.52965e+06	1.76759e+08	9.29397e+07	-2.23003	0.0142619	0.0319257	3.8102	0.00500546	0.0203003
A0A1D9Q3W8	sscle_05g044050	Other protein	110535	70374.8	10977745	1.59403e+07	1.97129e+07	2.34081e+06	8.18092e+06	541685	5.84137	4.71423e-07	8.84825e-06	3.0149	0.0307456	0.0763911
A0A1D9Q3Z3	sscle_05g044170	Other protein	1.19904e+06	1.0413e+06	3020	4734.39	3107.62	858.025	690.725	0	-9.79918	2.73447e-16	3.33605e-14	-13.1882	7.35891e-09	2.99262e-07
A0A1D9Q4B1	sscle_05g045060	Secreted protein	132540	76017.7	170244	163201	202245	16860.7	1.3011e+06	14761.9	-0.758221	0.492695	0.580762	-0.443654	0.73052	0.825217
A0A1D9Q4I5	sscle_05g046240	Secreted protein	313833	283579	47856	32522.9	35678.8	8998.36	3942.87	22383	-4.42067	0.000107072	0.000737743	-6.57267	5.93165e-06	9.64882e-05
A0A1D9Q4P6	sscle_05g046840	Secreted protein	994343	835791	84720850	8.32797e+07	8.22728e+07	1.12913e+06	1.81967e+07	5.0645e+06	5.00115	1.42397e-06	2.48177e-05	0.814145	0.520935	0.665488
A0A1D9Q4S5	sscle_05g047200	GPI-anchored protein	843443	3.25374e+06	17918637	2.15042e+06	6.21597e+06	1.25709e+07	5.89097e+07	1.32142e+07	0.761291	0.532632	0.618867	1.49507	0.166136	0.293747
A0A1D9Q4T9	sscle_05g047280	Secreted protein	4927.29	5318.91	32461	215932	906573	75273.6	270483	32505.3	4.43729	0.0107249	0.0263509	2.30914	0.173978	0.298949
A0A1D9Q515	sscle_05g048070	Secreted protein	8.85202e+06	1.16013e+07	3199389	2.02111e+06	3.41458e+06	1.92707e+07	1.74213e+07	3.19492e+06	-3.33968	0.000195551	0.00113606	-1.7311	0.0638175	0.139031
A0A1D9Q522	sscle_05g048050	Other protein	3.52002e+06	5.01368e+06	5655903	1.31141e+07	1.31731e+07	9.38841e+06	1.64112e+07	1.06492e+07	-0.283231	0.719261	0.790539	-0.607741	0.478788	0.628087
A0A1D9Q549	sscle_05g044730	Secreted protein	369183	405760	3431893	5.34437e+06	4.55306e+06	1.26218e+06	3.8275e+06	3.97509e+06	1.97235	0.0565817	0.0945613	0.863635	0.471044	0.628087
A0A1D9Q566	sscle_06g048640	Secreted protein	522730	599903	22472165	2.36796e+07	2.57657e+07	67326.9	102979	2.96496e+06	3.88952	0.000146839	0.000918683	-0.96118	0.475416	0.628087
A0A1D9Q5N4	sscle_06g050280	GPI-anchored protein	2.06561e+06	2.12078e+06	6028	2831.57	5074.98	9714.75	1058.87	6203.49	-10.2916	7.82804e-16	6.36681e-14	-10.4046	4.36478e-11	5.32503e-09
A0A1D9Q5R1	sscle_06g050580	Secreted protein	1.38123e+06	1.03589e+06	340998	439843	128287	698644	415610	249782	-3.44007	0.000686752	0.00293978	-3.43674	0.00237616	0.0113683
A0A1D9Q5S0	sscle_06g050680	Other protein	3759.42	7730.98	0	4703.5	3805.8	8165.33	7509.79	4009.7	-2.72074	0.243592	0.328378	-1.87591	0.188995	0.320242
A0A1D9Q5S8	sscle_06g050510	GPI-anchored protein	1.5063e+07	1.66759e+07	75038723	7.64034e+06	9.12481e+06	5.07897e+07	9.59297e+07	6.67655e+07	-0.311073	0.735692	0.804972	0.0465579	0.981449	0.989148
A0A1D9Q5U7	sscle_06g050710	Other protein	6429.95	46817.6	19212	51632.5	280275	5454.42	4006.16	39663.1	0.36068	0.907699	0.922827	-2.57703	0.116769	0.226124
A0A1D9Q5V5	sscle_06g051200	Secreted protein	2.19184e+06	2.87277e+06	7194389	4.24238e+06	6.55084e+06	2.00907e+07	5.7249e+07	1.14353e+06	-0.245853	0.748831	0.808344	1.0466	0.404615	0.55464
A0A1D9Q5W1	sscle_06g049520	Other protein	580562	291348	1940141	2.73038e+06	1.81022e+06	247952	2.04105e+06	201413	0.792894	0.432124	0.519401	-1.47089	0.204481	0.344092
A0A1D9Q5Z3	sscle_06g051210	GPI-anchored protein	6.63285e+06	5.80088e+06	5827108	1.07989e+06	3.80891e+06	9.47142e+06	839534	1.17554e+06	-2.2283	0.0207397	0.042852	-2.58501	0.0256578	0.0701463
A0A1D9Q608	sscle_06g051350	Secreted protein	218981	244304	10396783	5.49453e+06	554387	2.08703e+06	2.52865e+06	2.48316e+06	3.2523	0.0135573	0.0306979	1.2964	0.278692	0.434922
A0A1D9Q6E7	sscle_06g052360	Secreted protein	168569240	1.53655e+08	40081269	6.91076e+06	7.58856e+06	5.88114e+08	2.79714e+08	3.04191e+08	-4.44642	2.46731e-05	0.000221322	-0.705659	0.353676	0.504661
A0A1D9Q6T4	sscle_06g054280	Secreted protein	980462	946556	246843	819658	714079	63509.1	831984	490093	-2.31872	0.0119238	0.0282466	-3.28612	0.00567998	0.0219986
A0A1D9Q6V5	sscle_06g054480	Other protein	154400	135620	67650	38323	78258.1	48726.2	36957.6	9020.06	-2.76216	0.0212605	0.042942	-4.28114	0.00106411	0.00564443
A0A1D9Q766	sscle_07g055410	Secreted protein	183785	195523	34176	63193.5	78079.9	85977.4	34308.4	15835.2	-3.30274	0.00474054	0.0141575	-4.05481	0.00300776	0.0135906
A0A1D9Q777	sscle_06g055160	Secreted protein	112551	113161	39091	84810.3	38393.7	4163.65	13956.9	26449.2	-2.58683	0.0432147	0.0781065	-4.95109	0.000417973	0.00248745
A0A1D9Q797	sscle_07g055360	GPI-anchored protein	263084	238700	42456559	4.84345e+07	4.88178e+07	732485	8.72597e+06	6.26895e+06	6.00641	3.68928e-08	9.00185e-07	2.19259	0.0911825	0.186962
A0A1D9Q7A8	sscle_07g056040	Secreted protein	5.8793e+06	5.94963e+06	37639334	7.39811e+06	1.08228e+07	2.58765e+07	4.56305e+07	6.29864e+07	0.319094	0.781808	0.822247	0.876715	0.3644	0.513951
A0A1D9Q7E5	sscle_07g055890	Secreted protein	132102	103602	63343	9886.83	7841.73	580909	7679.62	6000.48	-3.39799	0.0208228	0.042852	-1.1024	0.473256	0.628087
A0A1D9Q7Q0	sscle_07g057170	Secreted protein	3.40767e+06	4.66497e+06	29486233	2.10038e+07	2.63668e+07	1.7662e+07	5.1724e+07	1.5627e+07	1.17564	0.192093	0.267832	0.581979	0.545197	0.692855
A0A1D9Q7R2	sscle_07g057800	Secreted protein	8.46801e+06	9.24562e+06	110196241	2073627431	2628695795	3.12985e+07	3.39637e+07	7.86108e+07	5.78102	1.2834e-05	0.000136152	0.457235	0.639281	0.767303
A0A1D9Q7X5	sscle_07g057950	GPI-anchored protein	93.3565	345.837	13299	0	0	285708	0	0	3.19745	0.492098	0.580762	6.95109	0.129102	0.242314
A0A1D9Q7Y8	sscle_07g058210	Other protein	111680	90343.3	305539	427523	249029	95311.2	109379	590240	0.195386	0.903051	0.921943	-0.529962	0.653323	0.767303
A0A1D9Q808	sscle_06g054930	Secreted protein	6.49109e+06	8.4182e+06	2343095	1.28388e+06	1.12099e+06	5.39091e+06	3.78459e+08	9.298e+06	-3.65219	0.000143449	0.000918683	1.61872	0.241903	0.396136
A0A1D9Q809	sscle_07g058540	Secreted protein	3.3631e+06	128208	1988585	2.4125e+06	1.80315e+06	1.53726e+06	1.60368e+06	5.13105e+06	-1.27294	0.24768	0.332054	-1.30646	0.289846	0.444992
A0A1D9Q8G0	sscle_07g059490	GPI-anchored protein	45750.2	29325.1	5430	3938.46	3693.33	1438.24	106011	1473.7	-4.57971	0.0133691	0.0306979	-2.57971	0.12705	0.240312
A0A1D9Q8L1	sscle_07g060700	Secreted protein	373051	412790	2370499	88445	2.15547e+07	1.46549e+06	4.92917e+06	700240	2.55432	0.0922697	0.148117	0.293388	0.837014	0.900331
A0A1D9Q928	sscle_08g062240	GPI-anchored protein	6.84043e+07	7.90746e+07	172648189	2.70753e+07	105965710	6.88621e+07	3.52954e+08	2.04983e+08	-0.949544	0.276748	0.361104	-0.694664	0.361814	0.51327
A0A1D9Q929	sscle_08g062110	Other protein	22969.3	11692.8	0	0	0	0	0	1009.89	-13.3071	1.51489e-07	3.23794e-06	-7.57009	0.00729508	0.0265672
A0A1D9Q999	sscle_08g062810	Secreted protein	412780	453119	5383	12587.6	12298.1	6665.52	29649.3	7716.5	-7.02768	6.13551e-09	1.87133e-07	-7.16046	1.53286e-07	4.15576e-06
A0A1D9Q9A4	sscle_08g062290	Secreted protein	4.78083e+08	3.9297e+08	404057088	2.47725e+08	1.43377e+08	3.91132e+07	1.25934e+07	4.08453e+08	-2.11561	0.0134211	0.0306979	-3.36273	0.00455287	0.0188288
A0A1D9Q9A6	sscle_08g063000	Secreted protein	473062	417822	473066	304404	393535	2.20812e+06	415235	1.49613e+06	-1.67312	0.0780021	0.126849	-0.276548	0.774962	0.855615
A0A1D9Q9B4	sscle_08g062660	Secreted protein	1.29954e+06	2.24215e+06	6504753	950897	2.11534e+06	591442	1.71831e+07	8.17669e+06	-0.487202	0.603146	0.678191	0.020842	0.972462	0.989148
A0A1D9Q9B8	sscle_08g063080	Other protein	6.07498e+06	6.30225e+06	2394989	3.59902e+06	5.08101e+06	7.24927e+06	1.36404e+08	6.17348e+07	-2.34507	0.00593716	0.0164812	1.1954	0.258076	0.419626
A0A1D9Q9N9	sscle_07g061030	GPI-anchored protein	174248	226840	166172	3.8994e+06	6.2054e+06	385425	1.71244e+06	1.97143e+06	2.353	0.0645821	0.107198	0.660544	0.618258	0.765761
A0A1D9Q9W2	sscle_08g064580	Secreted protein	34563.9	46527.9	4214	4178.37	10162.9	5112.77	94722.3	64288.4	-4.33451	0.0154686	0.0336995	-1.77373	0.214147	0.355455
A0A1D9QA12	sscle_08g065470	Secreted protein	329968	447020	2639062	167715	1.26008e+06	1.01025e+06	1.35724e+06	1.44227e+06	0.431167	0.743886	0.806703	-0.346186	0.717172	0.81771
A0A1D9QA38	sscle_08g063920	GPI-anchored protein	3.33056e+06	2.36984e+06	28531425	1.78822e+07	1.80502e+07	5.16587e+07	2.85327e+07	3.40337e+07	1.46168	0.115988	0.17912	1.74786	0.0756295	0.157723
A0A1D9QA71	sscle_08g066010	Secreted protein	1.9975e+06	1.77581e+06	2308729	2.09929e+06	726172	1.04564e+06	4.16908e+06	6.06205e+06	-1.55324	0.108706	0.168944	-1.07126	0.301877	0.457503
A0A1D9QAI6	sscle_08g066880	GPI-anchored protein	1.05539e+07	1.01644e+07	79996740	2.79956e+07	6.16015e+07	2.90787e+07	5.16194e+07	4.8519e+07	0.987743	0.287336	0.370952	-0.0296355	0.941217	0.987056
A0A1D9QAU5	sscle_08g068500	Secreted protein	1.36239e+08	1.26549e+08	74485041	3.93069e+07	7.54462e+07	5.05485e+08	2166941360	1.33135e+08	-2.56231	0.00132909	0.00514759	0.4731	0.642162	0.767303
A0A1D9QB20	sscle_08g065930	Other protein	28421.9	38321.1	1536629	375009	274964	552108	1.08977e+06	4.66356e+06	3.14287	0.0232829	0.0461871	4.03783	0.0081443	0.0292237
A0A1D9QB51	sscle_09g069260	GPI-anchored protein	32717.2	27423.6	868694	870725	814859	413179	60679.6	29883.6	3.31762	0.00600843	0.0164812	0.567863	0.763391	0.849451
A0A1D9QB55	sscle_09g069470	Secreted protein	483465	434489	101763	109283	22606.4	27822.9	83869.5	16257.5	-3.96583	0.000251516	0.00133413	-5.69505	9.3495e-06	0.000134193
A0A1D9QBC3	sscle_09g070070	Other protein	2497.19	3413.47	0	4726.15	0	0	0	0	-2.47207	0.381848	0.463537	-10.7482	1.89749e-08	6.2378e-07
A0A1D9QBK0	sscle_09g070580	Secreted protein	2.26945e+06	2.86926e+06	77854128	6.46752e+07	7.61762e+07	1.91644e+07	6.50631e+06	5.79724e+06	3.32207	0.000430334	0.00194447	0.0672146	0.985094	0.989148
A0A1D9QBK2	sscle_09g070390	Other protein	1831.14	4918.53	49214	252437	1.09989e+06	272418	319354	278632	5.32701	0.00297136	0.00989284	4.36698	0.0098382	0.0338841
A0A1D9QBN2	sscle_09g070690	Secreted protein	22100.1	35304.2	691126	127175	751069	152948	151237	215568	2.68601	0.0427784	0.077895	0.58131	0.714229	0.81771
A0A1D9QBQ1	sscle_09g071270	Other protein	5.17657e+07	1.00899e+08	40441873	3.11708e+07	7.16285e+07	2.54631e+08	4.42947e+08	3.68259e+08	-2.25405	0.00478973	0.0141575	0.126609	0.895225	0.949717
A0A1D9QBU4	sscle_08g068530	Secreted protein	4.95129e+06	6.86056e+06	8581036	2.83541e+07	5.69504e+07	3.14614e+07	1.76631e+08	8.20713e+07	0.702956	0.471444	0.561861	1.80429	0.0477542	0.108897
A0A1D9QBX9	sscle_09g071590	Other protein	364212	125786	299636	7.74272e+07	9.97751e+07	4.18683e+06	7.83001e+06	6.94865e+06	6.17346	0.000478832	0.00212427	2.58911	0.0348628	0.084223
A0A1D9QC20	sscle_09g072470	Secreted protein	26339.9	21541.4	2311449	2.58666e+06	72626	1.50383e+06	60719	100318	4.73764	0.00188813	0.00698036	2.6692	0.115271	0.225008
A0A1D9QC91	sscle_09g073350	Secreted protein	155095	183864	4814	4981.51	3542.79	7427.93	15419.8	1104.84	-6.72989	1.76753e-06	2.87518e-05	-6.66419	1.16258e-05	0.000157595
A0A1D9QC95	sscle_09g073270	Secreted protein	228589	156262	5235938	4.32339e+06	5.96554e+06	997765	570723	2.10919e+06	3.22283	0.00248878	0.00855297	0.737941	0.578884	0.728081
A0A1D9QCI7	sscle_09g074260	Other protein	23826.2	31651.4	5590	11732	48573.9	39458.9	920.052	6070.51	-2.08367	0.227133	0.311351	-2.69346	0.107561	0.215122
A0A1D9QCM8	sscle_09g074570	Secreted protein	327186	391706	40313	388766	1.35468e+06	168492	54571.1	117395	-1.06217	0.317859	0.401853	-3.59735	0.00379976	0.0162656
A0A1D9QCQ5	sscle_10g074960	Other protein	1.3015e+07	2.14071e+07	40846162	1.11537e+07	1.58345e+07	3.19726e+07	1.75845e+07	3.15436e+07	-0.976584	0.267601	0.353322	-1.31452	0.112387	0.221149
A0A1D9QCR3	sscle_09g074710	Secreted protein	2.96933e+06	2.14494e+06	11053629	420643	1.98016e+07	9.42301e+06	1.19183e+06	3.20059e+06	0.438684	0.742486	0.806703	-1.04534	0.321318	0.475588
A0A1D9QCR6	sscle_10g075140	Secreted protein	765306	2914.81	5138	3965.23	3323.05	8739.17	1955.72	2935.15	-8.00918	4.145e-06	5.61877e-05	-8.34074	1.63516e-05	0.00019949
A0A1D9QCW8	sscle_10g075640	GPI-anchored protein	5323.56	6732.7	3527	0	0	71073.4	1145.37	1117.52	-3.5325	0.230749	0.312793	0.167945	0.995145	0.995145
A0A1D9QD01	sscle_10g076000	Secreted protein	232513	224349	11913	62423.3	64914	2.62086e+06	685557	3.01507e+06	-3.96407	0.000868203	0.00359053	1.30125	0.322108	0.475588
A0A1D9QD76	sscle_10g074920	Secreted protein	29955.6	19297.8	2961	4365.77	5590.61	9486.01	27069.9	14103.5	-4.10377	0.0270294	0.0523426	-2.72437	0.0663218	0.143208
A0A1D9QD92	sscle_10g076480	Other protein	147728	248191	1285729	1.06443e+06	1.09775e+06	5.04923e+06	2.13071e+06	2.36756e+06	1.0503	0.295447	0.37743	2.03666	0.109869	0.217951
A0A1D9QDF1	sscle_10g076790	Other protein	1253.91	42617.2	5518	37597.1	158696	390.978	1266.05	930.405	-0.167083	0.864974	0.894295	-6.80584	0.000539674	0.00306234
A0A1D9QDG7	sscle_10g075920	Secreted protein	96917.6	146334	0	11953.4	14925.6	81972	81729.2	3999.18	-5.4942	0.0107996	0.0263509	-3.26526	0.0153173	0.0475879
A0A1D9QDI4	sscle_10g077670	Secreted protein	3726.44	1005.71	0	4242.21	2130.87	530.88	0	0	-1.82834	0.419655	0.50691	-5.52878	0.0347172	0.084223
A0A1D9QDY2	sscle_10g075930	Other protein	86507.5	38067.8	88433	358837	44623.6	11359	10992.7	16100.5	-0.121253	0.881423	0.903643	-4.29953	0.00313866	0.0139242
A0A1D9QE45	sscle_10g080000	Secreted protein	445780	945765	8324278	2.27519e+07	6.0544e+06	1.41522e+07	6.96973e+06	7.27012e+06	2.64445	0.0135876	0.0306979	1.78317	0.123144	0.234744
A0A1D9QE60	sscle_10g080050	Secreted protein	388794	486025	3213628	3.63229e+06	5.66014e+06	5.54394e+06	1.45031e+06	857042	1.67461	0.0947138	0.151047	0.631678	0.644256	0.767303
A0A1D9QE92	sscle_10g080270	Secreted protein	1.71948e+06	2.44709e+06	1155517	1.02301e+06	968876	5.40123e+06	559909	170386	-2.47753	0.00733788	0.0198938	-1.92102	0.138976	0.256253
A0A1D9QED9	sscle_11g080900	Secreted protein	212831	910497	259872	15918.6	30670.5	81993	110983	24652.8	-3.69904	0.00467933	0.0141575	-5.10611	8.25677e-05	0.000746167
A0A1D9QEI9	sscle_10g080690	Secreted protein	784631	950883	4853114	6.89226e+07	2.05677e+08	1.34745e+07	1.45358e+06	4.17779e+06	4.96286	0.00024469	0.00132676	0.990692	0.450779	0.611056
A0A1D9QEK4	sscle_10g078030	Other protein	207388	492538	1750347	3.19474e+06	5.37495e+06	1.30667e+07	557055	2.25136e+06	1.66205	0.102539	0.161416	2.06067	0.171357	0.296532
A0A1D9QES2	sscle_10g078830	Secreted protein	366113	539417	3457596	3.97525e+06	4.83574e+06	1.41548e+06	3.89643e+06	3.37311e+06	1.62608	0.1058	0.165482	0.561056	0.648067	0.767303
A0A1D9QET2	sscle_10g078930	Secreted protein	16797.8	12700.1	7297	15978.3	240174	27920.6	21537.2	60525.1	0.73361	0.773743	0.820699	-0.644834	0.630572	0.767303
A0A1D9QEU8	sscle_11g082440	Other protein	182444	299050	33950	123897	246143	21903.6	30424.6	205836	-2.54443	0.0222073	0.0444145	-3.38938	0.0111102	0.0367069
A0A1D9QF45	sscle_11g082980	Secreted protein	78556.7	51761.8	143487	224776	313321	106066	200758	71971.8	0.196432	0.914692	0.926078	-1.22361	0.322094	0.475588
A0A1D9QF51	sscle_11g083370	GPI-anchored protein	95586.7	105849	408366	660118	219649	98512.6	68620.6	47843.8	0.617751	0.625398	0.699987	-2.52383	0.0396905	0.09312
A0A1D9QFB2	sscle_11g083950	Other protein	45150.2	23409.3	85756	211400	308636	723262	921886	409591	0.90424	0.544969	0.627672	2.1977	0.0946316	0.192418
A0A1D9QFF0	sscle_11g084370	Membrane protein	25092.9	33462.1	3107	11058.6	28964.4	12215.2	7184.47	8200.07	-2.76167	0.122387	0.185481	-3.66546	0.0168355	0.0508601
A0A1D9QFF7	sscle_11g084560	Membrane protein	1.13639e+07	1.57892e+07	16379351	1.50064e+07	2.23752e+07	1.63866e+08	1.22732e+08	1.18826e+08	-1.14481	0.158319	0.229939	1.29446	0.138021	0.256253
A0A1D9QFP8	sscle_11g085370	GPI-anchored protein	38082.4	43284.9	13223	17167.6	42756.6	5920.13	166613	251376	-2.39156	0.145371	0.213678	-0.282893	0.799635	0.878878
A0A1D9QFQ8	sscle_11g085560	GPI-anchored protein	9.56123e+06	7.51691e+06	9819023	1.66921e+06	1.0904e+07	5.33929e+07	4.66211e+07	2.7237e+07	-1.70324	0.0692948	0.113476	0.246792	0.811795	0.888242
A0A1D9QFR2	sscle_11g082230	Membrane protein	2683.55	2771.99	0	0	3585.19	231.794	1054.65	968.429	-3.06496	0.280424	0.363954	-3.99095	0.0127218	0.0413882
A0A1D9QFS3	sscle_11g085210	Secreted protein	2.43566e+06	3.78712e+06	196128086	9.13251e+07	2.50331e+08	2.21643e+07	7.15494e+07	8.81762e+07	4.31688	1.91916e-05	0.000180106	2.20643	0.0302814	0.0761716
A0A1D9QFS7	sscle_11g085640	GPI-anchored protein	28984.2	39058.1	13062	886666	289391	57446.6	233277	39126	1.91086	0.229972	0.312793	-0.611799	0.616974	0.765761
A0A1D9QFU7	sscle_11g085960	GPI-anchored protein	8.53008e+06	1.06062e+07	6962920	3.67259e+06	5.62836e+06	4.05384e+07	8.91563e+07	2.36917e+07	-2.29235	0.0083198	0.0213687	0.207236	0.837603	0.900331
A0A1D9QFV6	sscle_11g084420	Secreted protein	17373.3	9005.97	5571	6111.05	6996.48	4109.26	2794.55	15888.4	-2.62866	0.134584	0.200235	-2.70794	0.0744525	0.156607
A0A1D9QFY2	sscle_11g084720	Membrane protein	22860.6	79340.1	2214584	2.91776e+06	2.08388e+06	392975	398105	736156	4.05278	0.000764496	0.00321616	1.32789	0.350693	0.503348
A0A1D9QG40	sscle_11g086290	GPI-anchored protein	1140.5	1223.17	2846	3779.89	0	473.43	0	1349.31	-0.484034	0.770394	0.820699	-2.7866	0.16288	0.292225
A0A1D9QG58	sscle_11g086580	Membrane protein	332288	158977	120246	73159.6	89607.2	33999.3	26100.5	33200.9	-2.85292	0.0110627	0.0265348	-4.9941	7.48577e-05	0.000730611
A0A1D9QGB4	sscle_11g084430	Secreted protein	2.6553e+06	5.2051e+06	26197315	3.67621e+06	2.10769e+07	4.91358e+06	1.86512e+07	2.28996e+07	0.660101	0.545354	0.627672	-0.103395	0.881259	0.938983
A0A1D9QGH2	sscle_12g088070	Other protein	43117.4	61214.5	6231	26407.8	74514.6	9254.62	6729.82	6583.73	-2.2944	0.177791	0.250757	-4.81331	0.0014117	0.00732884
A0A1D9QGK0	sscle_12g088370	Secreted protein	165156	126670	50565	470596	19162.2	1.10252e+06	47261.5	576030	-1.23349	0.328946	0.411604	0.119603	0.980774	0.989148
A0A1D9QGL2	sscle_12g088500	Other protein	126364	92394.4	3950	4807.5	3561.83	14986.8	7053.24	7978.8	-6.24233	2.53977e-05	0.000221322	-5.43416	0.000257416	0.00169755
A0A1D9QGP6	sscle_12g087320	Secreted protein	3.1202e+06	2.06003e+06	60692081	2.7947e+07	5.82042e+07	1.66677e+07	2.78626e+06	9.92905e+06	2.74355	0.00437534	0.013687	0.0197612	0.975481	0.989148
A0A1D9QGX7	sscle_12g089700	Secreted protein	10289.1	9358.88	0	3790.19	6880.55	1291.69	103644	1388.63	-3.22379	0.173153	0.247072	-0.678576	0.645473	0.767303
A0A1D9QH13	sscle_12g089950	Secreted protein	47132	76849.8	2352763	451750	2.30957e+06	1.2069e+06	246952	3.20933e+06	3.29562	0.00543156	0.0155918	2.77997	0.0626844	0.137793
A0A1D9QH30	sscle_12g089590	Other protein	5184.13	754.409	132785	314449	945488	182389	213240	245267	5.55127	0.0013209	0.00514759	4.11532	0.0219215	0.0629277
A0A1D9QH33	sscle_12g088720	Secreted protein	23366.4	47288.8	4705	5036.08	3525.49	647.109	1365.84	2111.08	-4.47474	0.0159731	0.0344906	-6.70584	0.000102986	0.000837619
A0A1D9QH47	sscle_12g090360	Secreted protein	6637.36	4026.07	0	3241.38	5399.41	0	0	0	-2.64888	0.259965	0.346619	-11.605	3.48017e-09	1.69832e-07
A0A1D9QHC2	sscle_12g090490	Secreted protein	1.12383e+06	1.31286e+06	62147	507593	752496	79955	68738.9	78465.8	-3.18132	0.00194353	0.00707793	-6.03008	1.26276e-06	2.80104e-05
A0A1D9QHP5	sscle_13g092370	Secreted protein	908460	892176	573337	438898	727406	4.28886e+06	1.21629e+07	2.38329e+06	-2.17155	0.0152038	0.0335904	0.542236	0.657885	0.768057
A0A1D9QHR3	sscle_12g091890	Other protein	7.01517e+06	5.44443e+06	582313	1.4665e+06	226410	9.73017e+06	96838.2	6.60798e+06	-4.5218	1.19588e-05	0.000132634	-2.03262	0.107306	0.215122
A0A1D9QHR7	sscle_12g091020	Secreted protein	320129	370514	92589	92938.4	5650.3	30525	83987.2	42711.4	-3.80684	0.00239769	0.00835767	-4.89728	8.88965e-05	0.000749628
A0A1D9QHX4	sscle_12g089730	GPI-anchored protein	1.09131e+07	1.28636e+07	8693901	4.27044e+06	4.85055e+06	1.70392e+08	1.66802e+08	1.28387e+08	-2.42998	0.00481588	0.0141575	1.64887	0.0517358	0.116884
A0A1D9QHY0	sscle_13g092710	Other protein	448968	611668	27549	25282.3	55542.7	78036	71789.4	303553	-5.47167	1.59243e-07	3.23794e-06	-3.74191	0.00260051	0.0122024
A0A1D9QJ90	sscle_14g097090	Secreted protein	115629	103003	811323	1.85408e+07	1.95252e+07	4.55422e+06	2.21391e+06	1.16749e+07	5.18097	0.000158518	0.000966961	3.9025	0.00555226	0.0218508
A0A1D9QJC4	sscle_14g098170	Secreted protein	1.25935e+06	1.18004e+06	692251	4.05862e+06	5.89841e+06	2.28454e+06	2.72631e+06	2.22015e+06	-0.160785	0.836881	0.872645	-1.08844	0.268169	0.424891
A0A1D9QJI9	sscle_14g098850	Secreted protein	5.27956e+07	5.14427e+07	21474941	1.00354e+07	4.57206e+07	5.91354e+07	1.23534e+08	1.31002e+08	-2.62766	0.00120114	0.00480454	-1.0771	0.14805	0.269584
A0A1D9QJX4	sscle_14g100060	Other protein	146690	884485	15235549	1.43265e+07	1.05827e+07	5.76859e+06	493493	290202	3.23412	0.00452185	0.0139662	0.205572	0.937321	0.987056
A0A1D9QJY4	sscle_14g100080	Secreted protein	40585.8	67709.5	231806	34924.1	55596.3	67988.1	31280.7	49395.9	-0.321127	0.772432	0.820699	-2.09018	0.123021	0.234744
A0A1D9QJZ1	sscle_14g098920	Secreted protein	1.11645e+07	9.17699e+06	116518	68381	136015	5.05128e+07	4.77455e+07	4.38963e+07	-8.09552	2.89836e-13	1.768e-11	0.174745	0.861219	0.921656
A0A1D9QK88	sscle_14g097930	Membrane protein	89146.1	58526.7	0	1907.97	3379.28	1101.26	3769.87	3762.44	-7.15114	0.00598301	0.0164812	-6.80096	3.40757e-05	0.00037793
A0A1D9QK89	sscle_14g099920	Other protein	89161.9	163047	4615	0	4545.5	32063.3	990.306	1642.76	-6.84743	0.00205816	0.00738515	-5.30073	0.00144468	0.0073438
A0A1D9QKB2	sscle_14g101670	Secreted protein	3.9543e+06	6.24032e+06	663512	1.44892e+06	561691	1.83995e+06	409685	224481	-4.02819	1.55787e-05	0.000158383	-4.56415	0.000142612	0.00105446
A0A1D9QKC3	sscle_14g100890	Other protein	73425.5	65809.9	88191	21916.4	123457	29559.8	86233.2	1589.7	-1.38549	0.288913	0.371025	-3.15966	0.0365882	0.0875246
A0A1D9QKR2	sscle_15g103150	Secreted protein	38491	58605.1	231270	4.76899e+06	105961	249415	2.80735e+06	1.76839e+06	3.5813	0.021295	0.042942	2.84138	0.0431178	0.100198
A0A1D9QKV9	sscle_15g102910	GPI-anchored protein	848389	1.29652e+06	8811837	6.81893e+06	4.49874e+06	7.50557e+06	3.29686e+06	4.50219e+06	1.21019	0.214756	0.297387	0.284131	0.831151	0.900331
A0A1D9QLF2	sscle_15g105380	Membrane protein	2.27829e+06	1.89307e+06	106796	7024.36	6088.93	307205	1.20469e+06	3.66584e+06	-6.92831	2.99273e-06	4.29544e-05	-2.25184	0.0560799	0.124396
A0A1D9QLG0	sscle_15g104790	Secreted protein	1.98062e+06	2.60157e+06	1865478	196131	1.45355e+06	1.02363e+07	2.05492e+06	376914	-2.41418	0.0206005	0.042852	-1.05358	0.367327	0.515102
A0A1D9QLH1	sscle_15g105550	Secreted protein	172318	206144	43950516	460552	779957	634402	820840	177051	5.13087	0.00782895	0.0205405	-0.631723	0.559559	0.707422
A0A1D9QLH2	sscle_15g105580	Other protein	220455	327674	12352	4151.6	18700.2	488.457	47567.2	2458.67	-6.10099	2.91704e-06	4.29544e-05	-6.52087	8.90952e-05	0.000749628
A0A1D9QLJ7	sscle_15g105800	Other protein	284770	246398	21440544	9.4322e+06	2.87241e+07	347147	1.62131e+06	767797	4.68302	3.96129e-05	0.000311792	-0.440453	0.662025	0.76921
A0A1D9QLM5	sscle_15g106060	Other protein	335217	449964	48562	56632.5	46792.6	36248.1	16016.4	62870.1	-4.46292	3.17634e-05	0.00026725	-5.27399	8.11963e-05	0.000746167
A0A1D9QLN9	sscle_15g106280	Secreted protein	3.94858e+06	4.89212e+06	1340132	535248	1.23955e+06	2.16157e+06	2.20071e+06	2.38447e+06	-3.57566	0.000108847	0.000737743	-3.01117	0.00173492	0.0086392
A0A1D9QLP3	sscle_15g106270	GPI-anchored protein	70785.8	61809.6	1845	3997.15	7557.1	380.34	591.99	1339.43	-5.55945	0.00307647	0.0100088	-8.4145	2.52299e-06	4.3972e-05
A0A1D9QLX7	sscle_15g107050	Secreted protein	264272	732544	4762	5691.98	2716.57	25187.3	1120.9	1009.03	-8.28637	3.53135e-11	1.7233e-09	-7.63713	1.28223e-05	0.000164665
A0A1D9QLZ8	sscle_15g106690	Membrane protein	5.59531e+07	6.79391e+07	15409906	1.11793e+07	1.76936e+07	9.51374e+07	6.1263e+07	2.71773e+07	-3.59143	6.18632e-06	7.88188e-05	-2.05971	0.0100662	0.0341133
A0A1D9QM29	sscle_16g107670	Secreted protein	3.42575e+06	3.55116e+06	11404789	1.68877e+07	1.55348e+07	8.59519e+06	9.43406e+06	4.64715e+06	0.516391	0.582564	0.661142	-0.981197	0.276246	0.434865
A0A1D9QM39	sscle_16g107510	Secreted protein	161388	190206	5057293	73347	6.05307e+06	1.24073e+06	88298.4	23661.2	2.89097	0.0478592	0.0840119	-0.520826	0.678754	0.78491
A0A1D9QM85	sscle_16g108160	Secreted protein	42430.4	57969.9	22541	131364	845305	212776	45495.6	49368	0.913612	0.5711	0.654218	-0.895885	0.482279	0.629284
A0A1D9QM87	sscle_16g108170	Secreted protein	1.61233e+06	2.70963e+06	45526280	6.21467e+06	1.29645e+07	6.168e+06	1.53151e+07	9.17415e+06	1.99681	0.0785006	0.126849	0.0913147	0.960638	0.988085
A0A1D9QMZ4	sscle_16g109520	GPI-anchored protein	2.03128e+06	2.53985e+06	288508	327439	130995	347433	1.29814e+06	213004	-4.64389	8.3061e-06	9.65089e-05	-4.18138	0.000270686	0.00173809
A0A1D9QN00	sscle_16g111080	Secreted protein	414915	3.74535e+06	3011353	514113	1.51972e+06	1.08088e+07	4.01137e+06	4.52014e+06	-1.68894	0.117026	0.179587	-0.321746	0.737052	0.828759
A0A1D9QNL8	sscle_16g110430	Secreted protein	42705.1	185615	262763	1.8684e+06	2.88765e+06	508404	744712	365655	2.16661	0.0676484	0.111528	0.122178	0.963788	0.988085
