# Supplementary material for: Early Secretory Pathway-Associated Proteins SsEmp24 and SsErv25 Are Involved in Morphogenesis and Pathogenicity in a Filamentous Phytopathogenic Fungus
Source: mBio. 2021 Dec 21;12(6):e03173-21. doi: 10.1128/mBio.03173-21 (PMC8689567; doi:10.1128/mBio.03173-21)
Supplement: TABLE S4 [file mbio.03173-21-st004.xlsx]

## Sheet: Sheet1
TABLE S4.The predicted function annotation of the decreased proteins in two knock-out mutants ΔSsEmp24 and ΔSsErv25, compared to wildtype strain Sunf-M.
Gene Symbol	Accession Number	Classfication	Predicted Function	Decreased Folds in ΔSsEmp24	Decreased Folds in ΔSsErv25	Whether related to pathogenicity
sscle_04g034070	APA08637.1	Glycoside Hydrolase	1,3-beta-glucanosyltransferase Gas3	128515	38.0973	undefined
sscle_12g089730	APA14203.1		1,3-beta-glucanosyltransferase Gas1	5.38885	-	Yes
sscle_05g042520	APA09482.1		1,3-beta-glucanosyltransferase	4.69142	-	undefined
sscle_14g098850	APA15115.1		Endochitinase	6.18022	2.10979	Yes
sscle_16g109520	APA16182.1		1,3-beta-glucanosyltransferase Gas5	25.0005	18.1435	undefined
sscle_03g026560	APA07886.1		Alpha-1,2-mannosidase	24.1441	8.20213	Yes
sscle_15g106690	APA15899.1		Exo-beta-1,3-glucanase	12.0539	4.16903	Yes
sscle_07g055890	APA10819.1		Exo-polygalacturonase	10.5414	2.14712	Yes
sscle_01g006130	APA05843.1		Alpha-amylases	9.84072	1.42071	Yes
sscle_03g028610	APA08091.1		Alpha-amylases	7.68052	7.39864	Yes
sscle_02g015110	APA06741.1		Alpha-Galactosidase A	9.33527	5.92086	Yes
sscle_03g025620	APA07792.1		Alpha-Galactosidase A	5.50664	38.0319	Yes
sscle_02g011890	APA06419.1		fungal exoglucanase; GH family protein with Carbohydrate-binding WSC	57.0529	46.9004	undefined
sscle_05g041650	APA09395.1		Beta-1,4-endoxylanase	19.2311	16.7881	Yes
sscle_03g026500	APA07880.1		glycoside hydrolase family 26 protein	4.15356	18.3295	undefined
sscle_04g035930	APA08823.1		glycoside hydrolase family 79 protein	9.60638	15.3853	undefined
sscle_04g035880	APA08818.1		glycoside hydrolase family 79 protein	7.16959	15.5146	undefined
sscle_14g099920	APA15222.1		Cellulase	115.154	39.4167	Yes
sscle_01g007050	APA05935.1		beta-1,4-Glucosidase	12.7935	-	Yes
sscle_01g004400	APA05670.1		Lysozyme	4.41353	-	Yes
sscle_09g074570	APA12687.1		beta-Galactosidase	2.08807	12.1035	undefined
sscle_09g069470	APA12177.1		beta-Galactosidase	15.6255	51.8061	Yes
sscle_01g000250	APA05255.1		Glycosidases domain-containing protein	22.3007	56.2961	undefined
sscle_12g088720	APA14102.1		SSPG6	22.2347	104.39	Yes
sscle_01g003370	APA05567.1		Glycosylphosphatidylinositol-glucanosyltransferase	22.2038	23.7683	undefined
sscle_10g080270	APA13257.1		Trehalase	5.56943	3.7869	undefined
sscle_09g071270	APA12357.1		Trehalase	4.77022	-	undefined
sscle_15g107050	APA15935.1		LysM domain-containging protein	312.21	199.07	undefined
sscle_01g003330	APA05563.1		beta-Hexosaminidase A	5.57909	2.43852	Yes
sscle_07g055410	APA10771.1		alpha-L-Arabinofuranosidase	9.86786	16.6195	Yes
sscle_14g098920	APA15122.1		Barwin-like endoglucanases	273.523	-	undefined
sscle_02g016530	APA06883.1		alpha-Mannosidase 1B	59.0021	93.5961	undefined
sscle_01g002820	APA05512.1	Esterase	3-phytases B	19.4511	38.9185	undefined
sscle_03g027250	APA07955.1		Acid sphingomyelin phosphodiesterase	19.9888	125.929	Yes
sscle_03g024860	APA07716.1		Carboxylesterase	2.06515	17.4582	undefined
sscle_01g000050	APA05235.1		Carboxylesterase	17.1782	16.2656	undefined
sscle_15g105580	APA15788.1		Ferulic acid esterase	68.6406	91.8282	undefined
sscle_02g019490	APA07179.1		Rhamnogalacturonan acetylesterase	85.1859	144.019	Yes
sscle_06g055160	APA10746.1		Plc-like phosphodiesterase	6.00776	30.9334	undefined
sscle_03g027970	APA08027.1		Pectinesterase	196.982	1549.93	Yes
sscle_03g028450	APA08075.1		Non-Specific Phosoholipase C4	68.004	54.3163	Yes
sscle_11g082440	APA13474.1		Feruloyl esterases B (FAE)	5.83377	10.4787	Yes
sscle_12g090360	APA14266.1		Carboxylesterase 1 precursor	6.27181	3115	undefined
sscle_12g091020	APA14332.1		Carboxylesterase	13.995	29.8007	Yes
sscle_02g022040	APA07434.1	Peptidase	Aspartic peptidase A1	71.8062	111.996	Yes
sscle_03g025560	APA07786.1		Aspartic peptidase A1	332.296	814.125	Yes
sscle_10g075920	APA12822.1		Aspartic-type endopeptidase	45.0732	9.61481	Yes
sscle_06g054280	APA10658.1		Carboxypeptidase 2	4.98888	9.75482	Yes
sscle_01g002960	APA05526.1		C-terminal processing peptidase (or CTPase family) or Tail specific protease (tsp)	11.2389	5.5571	undefined
sscle_15g106280	APA15858.1		Sedolisin-B	11.9228	8.0622	Yes
sscle_08g063080	APA11538.1		Sedolisin-B	5.08086	-	Yes
sscle_11g085960	APA13826.1		Sedolisin-B	4.89853	-	Yes
sscle_14g101670	APA15397.1		Subtilisin	16.3157	23.6563	Yes
sscle_14g097930	APA15023.1		Serine carboxypeptidase	142.137	111.504	undefined
sscle_07g059490	APA11179.1		Serine Carboxypeptidase	23.9127	5.97818	undefined
sscle_15g104790	APA15709.1		Serine carboxypeptidase	5.33017	2.07567	Yes
sscle_06g054930	APA10723.1		Serine carboxypeptidase	12.5724	-	Yes
sscle_02g013870	APA06617.1		Serine carboxypeptidase	22.7413	10.1162	undefined
sscle_03g030020	APA08232.1		Tripeptidyl aminopeptidase	26.5266	104.685	undefined
sscle_05g048070	APA10037.1		Glucose-methanol-choline GMC oxidoreductase	10.1238	3.31982	Yes
sscle_03g024820	APA07712.1		Glucose-methanol-choline GMC oxidoreductase	9.64807	-	Yes
sscle_02g011710	APA06401.1		Glucose-methanol-choline GMC oxidoreductase	5.14901	7.8927	Yes
sscle_01g009200	APA06150.1		Alginate lyase 2	4.55268	-	undefined
sscle_15g106270	APA15857.1		Cell wall serine-threonine-rich galactomannoprotein mp1	47.1585	341.206	Yes
sscle_08g064580	APA11688.1		Cellobiose dehydrogenase	20.1752	3.41936	Yes
sscle_06g050280	APA10258.1		CFEM domain-containing protein	1253.4	1355.53	BcCEFM1
sscle_03g025390	APA07769.1		Chitin deacetylase	50.2733	45.9886	undefined
sscle_12g088070	APA14037.1		Condensin	4.90549	28.1157	undefined
sscle_10g076000	APA12830.1		Copper radical oxidase	15.6064	-	Yes
sscle_13g092710	APA14501.1		DUF5695 domain-containing protein	44.3747	13.3791	Yes
sscle_12g091890	APA14419.1		Eukaryotic mitochondrial translation initiation protein IF-2 (IF-2(mt))	22.972	4.09147	undefined
sscle_11g086580	APA13888.1		Galactose oxidase containing kelch repeat protein	7.2246	31.8695	Yes
sscle_11g080900	APA13320.1		IgE-binding protein	12.9874	34.4423	undefined
sscle_08g068500	APA12080.1		SSITL	5.90652	-	undefined
sscle_13g092370	APA14467.1		Laccases; Multicopper oxidase	4.50506	-	Zhu; Taundefinedg
sscle_03g023780	APA07608.1		Lipase	3.12663	19.6867	undefined
sscle_15g105380	APA15768.1		Lytic polysaccharide mono-oxygenase	121.795	4.7629	undefined
sscle_08g062110	APA11441.1		Multiprotein bridging factor 1 MBF1	10135	190.031	Yes
sscle_12g090490	APA14279.1		Necrosis inducing protein NPP1	9.07139	65.3485	Yes
sscle_12g088500	APA14080.1		Polyprenyl synthetase	75.7055	43.2359	undefined
sscle_02g019350	APA07165.1		Purine nucleoside permease (NUP)	16.8291	356.485	Yes
sscle_11g082230	APA13453.1		Cell wall integrity and stress response component 1	8.36842	15.9	undefined
sscle_09g070070	APA12237.1		Peptide-N4-(N-acetyl-beta-glucosaminyl)asparagine amidase A	5.54839	1720	undefined
sscle_10g075930	APA12823.1		Sh3 domain-containing protein	1.08768	19.6919	undefined
sscle_01g008990	APA06129.1		mixed-linked glucanase precursor MLG1	2.17414	11.7416	undefined
sscle_09g073350	APA12565.1		Ribonuclease T2	106.145	101.42	Yes
sscle_03g030110	APA08241.1		Ribonuclease T2	5.02056	-	Yes
sscle_15g106060	APA15836.1		S-adenosyl-L-methionine-dependent methyltransferases(SAM or AdoMet-MTase)	22.0532	38.6927	undefined
sscle_10g076790	APA12909.1		3-carboxymuconate cyclase-like protein	1.12279	111.882	undefined
sscle_06g050580	APA10288.1		Tuberculosis necrotizing toxin (TNT) domain-containing protein	10.8534	10.8284	Yes
sscle_05g044170	APA09647.1		unannotated protein	890.939	9333.64	undefined
sscle_02g015440	APA06774.1		unannotated protein	431.888	2630.59	undefined
sscle_10g075140	APA12744.1		unannotated protein	257.635	324.201	WundefinedT
sscle_08g062810	APA11511.1		unannotated protein	130.479	143.059	undefined
sscle_02g021660	APA07396.1		unannotated protein	65.9802	253.856	undefined
sscle_03g026510	APA07881.1		unannotated protein	31.8983	1.32593	undefined
sscle_06g052360	APA10466.1		unannotated protein	21.8025	1.63089	undefined
sscle_05g046240	APA09854.1		unannotated protein	21.4168	95.1858	undefined
sscle_02g016170	APA06847.1		unannotated protein	7.52859	42.5037	undefined
sscle_06g054480	APA10678.1		unannotated protein	6.78409	19.4425	undefined
sscle_04g039460	APA09176.1		unannotated protein	6.00336	4.30139	undefined
sscle_06g051210	APA10351.1		unannotated protein	4.68582	6.00018	undefined
sscle_08g062290	APA11459.1		unannotated protein	4.33372	10.2868	undefined
sscle_01g001860	APA05416.1		unannotated protein	2.97918	21.2308	undefined
sscle_04g034530	APA08683.1		unannotated protein	6.92171	142.135	undefined
sscle_03g030970	APA08327.1		unannotated protein	76.4732	475.833	undefined
“-” represents the protein abundance was increased or unsignificantly changed. Words in red color represent the FDR > 0.01.
