# Supplementary material for: Early Secretory Pathway-Associated Proteins SsEmp24 and SsErv25 Are Involved in Morphogenesis and Pathogenicity in a Filamentous Phytopathogenic Fungus
Source: mBio. 2021 Dec 21;12(6):e03173-21. doi: 10.1128/mBio.03173-21 (PMC8689567; doi:10.1128/mBio.03173-21)
Supplement: TABLE S2 [file mbio.03173-21-st002.xlsx]

## Sheet: Sheet1
TABLE S2 The detailed information of primers used in this study.
Primers	Primers sequences(5'-3')	Restriction enzyme	Used for
Emp24-BD - F	G GAATTC CATAATATTCAACTTGCAGC	EcoR I	Y2H vector construction
Emp24-BD - R	AA CTGCAG TCTGCCGTTTGTGCTCTCTG	Pst I	Y2H vector construction
Erv25-AD - F	G GAATTC CTGAAATTCGATATCGATG	EcoR I	Y2H vector construction
Erv25-AD - R	CG GGATCC TCTGTTATTTGTACTCTC	BamH I	Y2H vector construction
Emp24-GST - F	G GAATTC CATAATATTCAACTTGCAGC	EcoR I	pull-down vector construction
Emp24-GST - R	ACGC GTCGAC TCTGCCGTTTGTGCTCTCT	Sal I	pull-down vector construction
Erv25-His - F	CG GGATCC CTGAAATTCGATATCGATG	BamH I	pull-down vector construction
Erv25-His - R	G GAATTC TCTGTTATTTGTACTCTC	EcoR I	pull-down vector construction
Emp24-CNMC - F	GA AGATCT ATGCGCTTCTCAACTCCAG	Bgl II	subcellular localization vector construction
Emp24-CNMC - R	GG GGTACC AACAACGCGTTTGACCTC	Kpn I	subcellular localization vector construction
Erv25-CNMC - F	CG GGATCC ATGGCTTACACAAGGTCG	BamH I	subcellular localization vector construction
Erv25-CNMC - R	GG GGTACC AATAAGATGCTTTGATCTG	Kpn I	subcellular localization vector construction
24-5’ - F	GCGGAATCATAGCGTAAACGAG		gene replacement
24-5’ - R	GTGCTCCTTCAATATCATCTTCTGTTGACTGTGTGAATAAGAAGG		gene replacement
24-3’ - F	CTTGTTTAGAGGTAATCCTTCTTGAATACTCAAACATTGCATATT		gene replacement
24-3’ - R	CGCCTAGAGTTAAAGACAGATG		gene replacement
24-Up - F	GACTACCATCATCTCCCATC		gene replacement
24-Down - R	GCAGCACAGATGATAGATCC		gene replacement
25-5’ - F	CTACGGAACAATTGAACCC		gene replacement
25-5’ - R	GTGCTCCTTCAATATCATCTTCTGATATGCAGGAACCGAATTG		gene replacement
25-3’ - F	CTTGTTTAGAGGTAATCCTTCTTATATAAGTATGTTGATCGACATGAG		gene replacement
25-3’ - R	GGACAGATATCGGAAGCCAG		gene replacement
25-Up - F	GCACTTCCACGTGATCTAG		gene replacement
25-Down - R	GACGACATTCCAATACACG		gene replacement
hp - F	AGAAGATGATATTGAAGGAGCAC		gene replacement
hp - R	CCAATGCGGAGCATATACG		gene replacement
ph - F	GCTTTCAGCTTCGATGTAGG		gene replacement
ph - R	AAGAAGGATTACCTCTAAACAAG		gene replacement
Up - R	GGTCGTTCACTTACCTTGC		gene replacement
Down - F	GTACTTTGACATGCTCCTCTTC		gene replacement
hph-probe - F	GATCGTTGGTGTCGATGTC		Southern blot
hph-probe - R	CCTACGATGAATGTGTGTCC		Southern blot
Emp24-probe - F	GGACACACATTCATCGTAGG		Southern blot
Emp24-probe - R	CCGAACAAGATTTTGGGTCG		Southern blot
Erv25-probe - F	CGATGCCTATCACAAAGGG		Southern blot
Erv25-probe - R	GCTTGAACAGCAGACCAATC		Southern blot
PgpdS - F	GTTGCTCTCACTCTACATAC		overexpression
PgpdS - R	TCTAGATGATGTTAGAAAATG		overexpression
Emp24-OE - F	CTTACATTTTCTAACATCATCTAGAATGCGCTTCTCAACTCCAGC		overexpression
Emp24-OE - R	AGCTATCATAAGGCATTCATCGTTAAACAACGCGTTTGACC		overexpression
Erv25-OE - F	CTTACATTTTCTAACATCATCTAGAATGGCTTACACAAGGTCGTTTC		overexpression
Erv25-OE - R	AGCTATCATAAGGCATTCATCGTTAAATAAGATGCTTTGATCTGAAG		overexpression
npt - F	TGTACAGTGACCGGTGACTC
npt - R	GATTACCTCTAAACAAGTGTACC
Actin - F	GAGCTGTTTTCCCTTCCATTGTC		qRT-PCR
Actin - R	GACGACACCGTGCTCGATTGG		qRT-PCR
qEmp24 - F	ATGTTCACGGCATTGTCTA		qRT-PCR
qEmp24 - R	GAATCGTTTCAACCACCAG		qRT-PCR
qErv25 - F	GCCTTCACATCTCACGC		qRT-PCR
qErv25 - R	TTCCAAACGCAAACCAT		qRT-PCR
qErp1 - F	GGCATTAAACTTACTTTGG		qRT-PCR
qErp1 - R	GTTGATTCGGATTGGTC		qRT-PCR
qErp3 - F	TGTGGATTATGAGGTCGTG		qRT-PCR
qErp3 - R	TCTGCTCGGGAGTTGTG		qRT-PCR
